# Supplementary material for: Ionic Levothyroxine Formulations: Synthesis, Bioavailability, and Cytotoxicity Studies
Source: Int J Mol Sci. 2023 May 16;24(10):8822. doi: 10.3390/ijms24108822 (PMC10218257; doi:10.3390/ijms24108822)
Supplement: Supplementary file 1 [file ijms-24-08822-s001.zip]

Archive with 1 entries (1 files):
- ijms-2362144-supplementary.pdf
